# Supplementary material for: Fluorescent protein lifetimes report densities and phases of nuclear condensates during embryonic stem-cell differentiation
Source: Nat Commun. 2023 Aug 12;14:4885. doi: 10.1038/s41467-023-40647-6 (PMC10423231; doi:10.1038/s41467-023-40647-6)
Supplement: Supplementary file 7 — Source Data [file 41467_2023_40647_MOESM7_ESM.xlsx]

## Sheet: Figure 1a-f
main folder:	mCherry fluorescence spectra and decays, fluorescence anisotopies and Tryptophan fluorescence
	sub folder:	fluorescence decay
		files:	The raw data files of each condition at different levels is found in the appropriate folders

## Sheet: Figure 2b
main folder:	mCherry fluorescence spectra and decays, fluorescence anisotopies and Tryptophan fluorescence
	sub folder:	Fluorescence Anisotropy Decays

## Sheet: Figure 2c-e
main folder:	mCherry fluorescence spectra and decays, fluorescence anisotopies and Tryptophan fluorescence
	sub folder:	Tryptophan spectra

## Sheet: Figure 3a-c, e
main folder:	MD simulations
	sub folder:	data for publishing
		file:	makeFigures.ipyb

## Sheet: Figure 3d
main folder:	MD simulations
	sub folder:	data for publishing
		sub folder:	simulationData
			sub folder:	peg
				all files for simulations under PEG condictions
			sub folder:	water
				all files for simulations under no PEG condictions

## Sheet: Figure 3f
main folder:	MD simulations
	sub folder:	data for publishing
		files:	fluorophore_pocketResidueCADistanceMap.npy
			fluorophore_pocketVolume_avgBySystem.npy
			fluorophore_pocketVolume_avgHistBySystem.npy
			fluorophore_pocketVolume_semBySystem.npy
			fluorophore_pocketVolume_semHistBySystem.npy

## Sheet: Figure 4a, b
main folder:	FLIM of PEG-induced mCherry precipitates
	sub folder:	intensity
		files:	100nM_mCherry_in_PBS_25percentFVO_PEG6000_grayscale_100percentZOOM.iss-tdflim.zip
			100nM_mCherry_in_PBS_50percentFVO_PEG6000_grayscale_100percentZOOM.iss-tdflim.zip
			100nM_mCherry_25percentFVO_PEG6000_greyscale_100percentZOOM.png
			100nM_mCherry_50percentFVO_PEG6000_greyscale_100percentZOOM.png

## Sheet: Figure 4c-e
main folder:	FLIM of PEG-induced mCherry precipitates
	sub folder:	intensity
		files:	Measurement4_25percentPEG6000_100nM_mCherry_surface_imaging_focus3.iss-tdflim.zip
			Measurement2_33percentPEG6000_100nM_mCherry_surface_imaging_focus2.iss-tdflim.zip
			FLIM_mCherry_InVitro_condensates_25percentPEG6000_new.avi
			FLIM_mCherry_InVitro_condensates_33percentPEG6000_new.avi

## Sheet: Figure 5a-f
main folder:	Raw FLIM data
	sub folder:	Old
		sub folder:	ESCs
			files:	HP1alphaMES_col1_pdt_1_res512_pow_100.iss-tdflim
				MES_cell1_pdt_2_res128_pow100_times5.iss-tdflim
				MES_cell3_col3_pdt_1_res_512_pow_100.iss-tdflim
				MES_cell4_pdt_2_res256_pow100.iss-tdflim
				MES_cell5_pdt_1_res128_pow100_times5.iss-tdflim
				MES_cell7_pdt_2_res128_pow80_times5.iss-tdflim
				MES_col4_pdt1_res512_pow_100.iss-tdflim
				MES_col5_pdt1_res512_pow_100.iss-tdflim
				MES_col6_pdt1_res256_pow_100.iss-tdflim
				MES_col7_pdt1_res256_pow_100.iss-tdflim
				MES_col8_cell_1_pdt2_res128_pow_100.iss-tdflim
				MES_col8_cell_2_pdt_2_res256_pow_100.iss-tdflim
	sub folder:	New
		sub folder:	ESCs
			files:	ESC_HP1a_1msPixelTime_256x256_80ND_cell1.iss-tdflim.zip
				ESC_HP1a_1msPixelTime_256x256_80ND_cell2.iss-tdflim.zip
				ESC_HP1a_1msPixelTime_256x256_80ND_cell3.iss-tdflim.zip
				ESC_HP1a_1msPixelTime_256x256_80ND_colony2_cell1.iss-tdflim.zip
				ESC_HP1a_1msPixelTime_256x256_80ND_colony3_cell1.iss-tdflim.zip
				ESC_HP1a_1msPixelTime_256x256_80ND_colony3_cell2.iss-tdflim.zip
				ESC_HP1a_1msPixelTime_256x256_80ND_colony4_cell1.iss-tdflim.zip
				ESC_HP1a_1msPixelTime_256x256_80ND_colony4_cell2.iss-tdflim.zip
				ESC_HP1a_1msPixelTime_256x256_80ND_colony4_cell3.iss-tdflim.zip
				ESC_HP1a_1msPixelTime_256x256_80ND_colony5_cell1.iss-tdflim.zip
				ESC_HP1a_1msPixelTime_256x256_80ND_colony6_cell1.iss-tdflim.zip
				ESC_HP1a_1msPixelTime_256x256_80ND_colony7.iss-tdflim.zip

## Sheet: Figure 5g-l
main folder:	Raw FLIM data
	sub folder:	Old
		sub folder:	RAs
			files:	RA_cell1_pdt_2_res_128_pow100.iss-tdflim
				RA_cell3_pdt_2_res128_pow100.iss-tdflim
				RA_cell4_pdt2_res_256_pow100.iss-tdflim
				RA_cell5_pdt_2_res256_pow100.iss-tdflim
				RA_cell6_pdt_2_res128_pow100.iss-tdflim
				RA_cell8_pdt_2_res128_pow100_times5.iss-tdflim
				RA_col1_pdt_2_res_256_pow_100_movement.iss-tdflim
				RA_col2_pdt_2_res_256_pow_100.iss-tdflim
				RA_col3_pdt_2_res_256_pow_100.iss-tdflim
				RA_col4_pdt_2_res_256_pow_100.iss-tdflim
				RA_col5_pdt_2_res_256_pow_100.iss-tdflim
				RA_col6_pdt_2_res256_pow_100.iss-tdflim
				RA_col7_pdt_2_res256_pow_100_jitter.iss-tdflim
				RA_col8_pdt_1_res_256_pow100_timeseries.iss-tdflim
				RA_col9_pdt_2_res_256_pow100_timeseries.iss-tdflim
	sub folder:	New
		sub folder:	RA
			files:	RA_HP1a_1msPixelTime_256x256_80ND_cell1.iss-tdflim.zip
				RA_HP1a_1msPixelTime_256x256_80ND_cell2.iss-tdflim.zip
				RA_HP1a_1msPixelTime_256x256_80ND_cell3.iss-tdflim.zip
				RA_HP1a_1msPixelTime_256x256_80ND_cell4.iss-tdflim.zip
				RA_HP1a_1msPixelTime_256x256_80ND_cell5.iss-tdflim.zip
				RA_HP1a_1msPixelTime_256x256_80ND_cell6.iss-tdflim.zip
				RA_HP1a_1msPixelTime_256x256_80ND_cell7.iss-tdflim.zip
				RA_HP1a_1msPixelTime_256x256_80ND_cell8.iss-tdflim.zip

[truncated: 20 more sheets: Figure 6, Figure 7a-f, Figure 7g-l, Figure 7m-r, Figure S1, Figure S3, Figure S4, Figure S5, Figure S6, Figure S7, Figure S8, Figure S9, Figure S10, Figure S11, Figures S12 & S13, Figure S14, Figure S15a-c, Figure S15d-f, Figure S16, Figure S17]
